# Supplementary material for: Empirical Dietary Patterns Associated with Food Insecurity in U.S. Cancer Survivors: NHANES 1999–2018
Source: Int J Environ Res Public Health. 2022 Oct 28;19(21):14062. doi: 10.3390/ijerph192114062 (PMC9656362; doi:10.3390/ijerph192114062)
Supplement: Supplementary file 1 [file ijerph-19-14062-s001.zip]

Archive with 1 entries (1 files):
- ijerph-1974824-supplementary.pdf
